# Supplementary material for: Mapping and Characterization of the fefe Gene That Controls Iron Uptake in Melon (Cucumis melo L.)
Source: Front Plant Sci. 2017 Jun 14;8:1003. doi: 10.3389/fpls.2017.01003 (PMC5470102; doi:10.3389/fpls.2017.01003)
Supplement: Supplementary file 1 [file Data_Sheet_1.XLSX]

## Sheet: Markers used in this study
Mapping and characterization of the fefe gene that controls iron uptake in melon (Cucumis melo. L)
Raghuprakash Kastoori Ramamurthy and Brian M. Waters
* Correspondence: Corresponding Author: Brian M. Waters (bwaters2@unl.edu)
Markers on joint map	LG	Syngenta position	Polymophic in Snake melon X fefe	Polymorphic in Pocket melon X fefe	Joint map
CMN5_75	8	0	yes	no	yes
DM0471	8	12	no	yes	yes
CMCTT144	8	13	yes	yes	yes
DE1184	8	13	no	yes	yes
DM0082	8	15	yes	no	yes
CMBR025	8	15	no	yes	yes
DE1334	8	28	yes	no	yes
SSR15316	8	36	yes	no	yes
DE1468	8	49	yes	no	yes
CMCATN185	8	58	no	yes	yes
CSWCT33	8	60	yes	yes	yes
CMTCN248	8	69	yes	no	yes
DE1245	8	69	yes	no	yes
DM0103	8	71	yes	yes	yes
CMACC146	8	74	no	yes	yes
CMN22_44	8	75	no	yes	yes
DM0766	8	76	no	yes	yes
CMN038	8	77	yes	no	yes
DM0640	8	79	no	yes	yes
DM0635	8	79	no	yes	yes
CMGAN25	8	79	no	yes	yes
DE1940	8	79	no	yes	yes
DM0619	8	79	no	yes	yes
DM0411	8	81	no	yes	yes
DE1358	8	81	yes	yes	yes
DM0469	8	81	no	yes	yes
DM0790	8	82	no	yes	yes
SSR18811	8	83	no	yes	yes
CMCTTN181	8	84	yes	yes	yes
CMAT141	8	89	no	yes	yes
DM0289	8	89	no	yes	yes
DE1107	8	90	yes	no	yes
DM0353	8	107	yes	yes	yes
DM0767	8	108	no	yes	yes
CMTCN56	8	121	yes	no	yes
Supplementary Data S1 A. Molecular markers used in this study to map the fefe gene from Snake melon X fefe F2, Pocket melon X fefe F2 and joint mapping analysis

## Sheet: Genes_within _mapped_interval
Mapping and characterization of the fefe gene that controls iron uptake in melon (Cucumis melo. L)
Raghuprakash Kastoori Ramamurthy and Brian M. Waters
* Correspondence: Corresponding Author: Brian M. Waters (bwaters2@unl.edu)
Scaffold	Feature type	Feature start	Feature end	strand	Feature name	Feature analogs
CM3.5_scaffold00036	protein_coding_gene	1931	6626	-	MELO3C019039	None
CM3.5_scaffold00036	protein_coding_gene	12246	13412	+	MELO3C019040	AT2G41380.1 embryo-abundant protein-related
CM3.5_scaffold00036	protein_coding_gene	105021	105386	-	MELO3C019041	None
CM3.5_scaffold00036	protein_coding_gene	109760	110319	+	MELO3C019042	Similar_to_Retrotransposon_protein_(Cucumis_melo_subsp._melo)_(uniref90:UniRef90_E5GBB2)
CM3.5_scaffold00036	protein_coding_gene	129371	129607	+	MELO3C019043	None
CM3.5_scaffold00036	protein_coding_gene	166014	173103	+	MELO3C019044	AT3G10220.1 tubulin folding cofactor B
CM3.5_scaffold00036	protein_coding_gene	173837	176804	-	MELO3C019045	AT3G57090.1 BIGYIN; binding
CM3.5_scaffold00036	protein_coding_gene	180866	181132	+	MELO3C019046	None
CM3.5_scaffold00036	protein_coding_gene	254036	257918	-	MELO3C019047	AT2G41350.1 unknown protein
CM3.5_scaffold00036	protein_coding_gene	286620	288065	-	MELO3C019048	AT3G57070.1 glutaredoxin family protein
CM3.5_scaffold00036	protein_coding_gene	304895	305095	-	MELO3C019049	None
CM3.5_scaffold00036	protein_coding_gene	311152	314250	-	MELO3C019050	AT3G11750.1 dihydroneopterin aldolase, putative
CM3.5_scaffold00036	protein_coding_gene	313924	314184	+	MELO3C019051	None
CM3.5_scaffold00036	protein_coding_gene	389451	389699	+	MELO3C019052	None
CM3.5_scaffold00036	protein_coding_gene	391219	402966	-	MELO3C019053	AT3G10250.1 unknown protein
CM3.5_scaffold00036	protein_coding_gene	419221	419683	-	MELO3C019054	Similar_to_Putative_uncharacterized_protein_(Ricinus_communis)_(uniref90:UniRef90_B9SL44)
CM3.5_scaffold00036	protein_coding_gene	479100	479258	-	MELO3C019055	None
CM3.5_scaffold00036	protein_coding_gene	492666	494746	-	MELO3C019056	AT3G57040.1 ARR9 (RESPONSE REGULATOR 9); transcription regulator/ two-component response regulator
CM3.5_scaffold00036	protein_coding_gene	535049	535643	+	MELO3C019057	None
CM3.5_scaffold00036	protein_coding_gene	687431	687676	+	MELO3C019058	None
CM3.5_scaffold00036	protein_coding_gene	702754	702996	+	MELO3C019059	None
CM3.5_scaffold00036	protein_coding_gene	748018	748236	-	MELO3C019060	None
CM3.5_scaffold00036	protein_coding_gene	754773	755024	-	MELO3C019061	None
CM3.5_scaffold00036	protein_coding_gene	762471	762755	-	MELO3C019062	None
CM3.5_scaffold00036	protein_coding_gene	794243	794506	+	MELO3C019063	None
CM3.5_scaffold00036	protein_coding_gene	806959	807306	+	MELO3C019064	AT5G04150.1 BHLH101; DNA binding / transcription factor
CM3.5_scaffold00036	protein_coding_gene	846296	848614	+	MELO3C019065	AT3G56970.1 BHLH038; DNA binding / transcription factor
CM3.5_scaffold00036	protein_coding_gene	873412	889345	+	MELO3C019066	No hits found
CM3.5_scaffold00036	protein_coding_gene	873636	873803	-	MELO3C019067	None
CM3.5_scaffold00036	protein_coding_gene	936117	936317	-	MELO3C019068	None
CM3.5_scaffold00036	protein_coding_gene	963084	963233	+	MELO3C019069	None
CM3.5_scaffold00036	protein_coding_gene	1000951	1001109	-	MELO3C019070	None
CM3.5_scaffold00036	protein_coding_gene	1001480	1001738	-	MELO3C019071	None
CM3.5_scaffold00036	protein_coding_gene	1079771	1080413	+	MELO3C019072	AT2G44080.1 ARL (ARGOS-LIKE)
CM3.5_scaffold00036	protein_coding_gene	1099785	1100207	-	MELO3C019073	None
CM3.5_scaffold00036	protein_coding_gene	1158284	1158553	-	MELO3C019074	None
CM3.5_scaffold00036	protein_coding_gene	1231339	1234729	-	MELO3C019075	AT3G56960.1 PIP5K4 (PHOSPHATIDYL INOSITOL MONOPHOSPHATE 5 KINASE 4); 1-phosphatidylinositol-4-phosphate 5-kinase
CM3.5_scaffold00036	protein_coding_gene	1251284	1252118	-	MELO3C019076	AT3G56710.1 SIB1 (SIGMA FACTOR BINDING PROTEIN 1); binding / protein binding
CM3.5_scaffold00036	protein_coding_gene	1260647	1261015	+	MELO3C019077	AT1G80910.1 unknown protein
CM3.5_scaffold00036	protein_coding_gene	1269533	1270236	+	MELO3C019078	None
CM3.5_scaffold00036	protein_coding_gene	1277870	1278598	-	MELO3C019079	Similar_to_Putative_uncharacterized_protein_(Cucumis_melo_subsp._melo)_(uniref90:UniRef90_E5GCB9)
CM3.5_scaffold00036	protein_coding_gene	1288981	1289235	-	MELO3C019080	None
CM3.5_scaffold00036	protein_coding_gene	1297312	1297491	+	MELO3C019081	None
CM3.5_scaffold00036	protein_coding_gene	1356950	1360600	+	MELO3C019082	AT5G09225.1 unknown protein
CM3.5_scaffold00036	protein_coding_gene	1395959	1418615	+	MELO3C019083	AT1G24764.1 ATMAP70-2 (microtubule-associated proteins 70-2); microtubule binding
CM3.5_scaffold00036	protein_coding_gene	1444491	1444805	+	MELO3C019084	Similar_to_Retrotransposon_protein_(Cucumis_melo_subsp._melo)_(uniref90:UniRef90_E5GBB2)
CM3.5_scaffold00036	protein_coding_gene	1447392	1447658	-	MELO3C019085	None
CM3.5_scaffold00036	protein_coding_gene	1480724	1481029	+	MELO3C019086	None
CM3.5_scaffold00036	protein_coding_gene	1497845	1500714	+	MELO3C019087	No hits found
CM3.5_scaffold00036	protein_coding_gene	1504562	1505144	-	MELO3C019088	Similar_to_Retrotransposon_protein_(Cucumis_melo_subsp._melo)_(uniref90:UniRef90_E5GCB5)
CM3.5_scaffold00036	protein_coding_gene	1584051	1587432	+	MELO3C019089	AT5G04130.1 DNA topoisomerase, ATP-hydrolyzing, putative / DNA topoisomerase II, putative / DNA gyrase, putative
CM3.5_scaffold00036	protein_coding_gene	1588392	1594221	+	MELO3C019090	AT3G10270.1 ATP binding / DNA binding / DNA topoisomerase (ATP-hydrolyzing)
CM3.5_scaffold00036	protein_coding_gene	1641890	1646846	-	MELO3C019091	AT5G11720.1 alpha-glucosidase 1 (AGLU1)
CM3.5_scaffold00036	protein_coding_gene	1655678	1655839	-	MELO3C019092	None
CM3.5_scaffold00036	protein_coding_gene	1662546	1662951	-	MELO3C019093	None
CM3.5_scaffold00036	protein_coding_gene	1682772	1682960	+	MELO3C019094	None
CM3.5_scaffold00036	protein_coding_gene	1705159	1705569	+	MELO3C019095	None
CM3.5_scaffold00036	protein_coding_gene	1724663	1729067	+	MELO3C019096	AT3G56750.1 unknown protein
CM3.5_scaffold00036	protein_coding_gene	1735433	1739112	-	MELO3C019097	AT3G56720.1 unknown protein
CM3.5_scaffold00036	protein_coding_gene	1757045	1757218	+	MELO3C019098	None
CM3.5_scaffold00036	protein_coding_gene	1772099	1778279	-	MELO3C019099	AT2G41140.1 CRK1 (CDPK-RELATED KINASE 1); calcium ion binding / calcium-dependent protein serine/threonine phosphatase/ calmodulin-dependent protein kinase/ kinase
CM3.5_scaffold00036	protein_coding_gene	1811859	1812015	-	MELO3C019100	None
CM3.5_scaffold00036	protein_coding_gene	1849806	1850081	+	MELO3C019101	None
CM3.5_scaffold00036	protein_coding_gene	1855859	1858446	+	MELO3C019102	AT1G23080.1 PIN7 (PIN-FORMED 7); auxin efflux transmembrane transporter/ auxin:hydrogen symporter/ transporter
CM3.5_scaffold00036	protein_coding_gene	1882285	1882600	+	MELO3C019103	No hits found
CM3.5_scaffold00036	protein_coding_gene	1912470	1913576	+	MELO3C019104	None
CM3.5_scaffold00036	protein_coding_gene	1914047	1915816	+	MELO3C019105	Similar_to_Gag/pol_polyprotein_(Pisum_sativum)_(uniref90:UniRef90_Q6WAY3)
CM3.5_scaffold00036	protein_coding_gene	1974756	1975142	+	MELO3C019106	None
CM3.5_scaffold00036	protein_coding_gene	1979434	1980153	-	MELO3C019107	None
CM3.5_scaffold00036	protein_coding_gene	2005215	2010648	-	MELO3C019108	AT3G55290.1 short-chain dehydrogenase/reductase (SDR) family protein
CM3.5_scaffold00036	protein_coding_gene	2031072	2034616	+	MELO3C019109	AT3G55290.2 short-chain dehydrogenase/reductase (SDR) family protein
CM3.5_scaffold00036	protein_coding_gene	2050681	2051604	+	MELO3C019110	Similar_to_Osmotin-like_protein_OSM34_(Arabidopsis_thaliana)_(uniprot_sprot:sp|P50700|OSL3_ARATH)
CM3.5_scaffold00036	protein_coding_gene	2092838	2093342	-	MELO3C019111	None
CM3.5_scaffold00036	protein_coding_gene	2209945	2212974	+	MELO3C019112	AT1G23100.1 10 kDa chaperonin, putative
CM3.5_scaffold00036	protein_coding_gene	2281112	2287563	+	MELO3C019113	AT3G56480.1 myosin heavy chain-related
CM3.5_scaffold00036	protein_coding_gene	2339001	2339405	-	MELO3C019114	Similar_to_Putative_uncharacterized_protein_(Cucumis_melo_subsp._melo)_(uniref90:UniRef90_E5GBN3)
CM3.5_scaffold00036	protein_coding_gene	2342312	2344135	+	MELO3C019115	AT5G06150.1 CYC1BAT; cyclin-dependent protein kinase regulator
CM3.5_scaffold00036	protein_coding_gene	2344160	2344555	+	MELO3C019116	No hits found
CM3.5_scaffold00036	protein_coding_gene	2364627	2365646	+	MELO3C019117	AT3G10760.1 myb family transcription factor
CM3.5_scaffold00036	protein_coding_gene	2388387	2388671	-	MELO3C019118	None
CM3.5_scaffold00036	protein_coding_gene	2399943	2400110	-	MELO3C019119	None
CM3.5_scaffold00036	protein_coding_gene	2412454	2415592	-	MELO3C019120	AT3G56680.1 nucleic acid binding
CM3.5_scaffold00036	protein_coding_gene	2433421	2433624	+	MELO3C019121	None
CM3.5_scaffold00036	protein_coding_gene	2514600	2514821	-	MELO3C019122	None
CM3.5_scaffold00036	protein_coding_gene	2552418	2552645	-	MELO3C019123	None
CM3.5_scaffold00036	protein_coding_gene	2567281	2567734	+	MELO3C019124	None
CM3.5_scaffold00036	protein_coding_gene	2586942	2591495	+	MELO3C019125	AT5G07050.1 LOCATED IN: membrane; CONTAINS InterPro DOMAIN/s: Protein of unknown function DUF6, transmembrane (InterPro:IPR000620); BEST Arabidopsis thaliana protein match is: nodulin MtN21 family protein (TAIR:AT2G40900.1); Has 2288 Blast hits to 2270 proteins in 280 species: Archae - 23; Bacteria - 774; Metazoa - 5; Fungi - 0; Plants - 641; Viruses - 0; Other Eukaryotes - 845 (source: NCBI BLin…
CM3.5_scaffold00036	protein_coding_gene	2607872	2614404	-	MELO3C019126	AT3G12490.2 cysteine protease inhibitor, putative / cystatin, putative
CM3.5_scaffold00036	protein_coding_gene	2645129	2645363	-	MELO3C019127	None
CM3.5_scaffold00036	protein_coding_gene	2660773	2661758	-	MELO3C019128	No hits found
CM3.5_scaffold00036	protein_coding_gene	2694817	2695335	-	MELO3C019129	None
CM3.5_scaffold00036	protein_coding_gene	2727448	2728293	-	MELO3C019130	No hits found
CM3.5_scaffold00036	protein_coding_gene	2730665	2730943	-	MELO3C019131	None
CM3.5_scaffold00036	protein_coding_gene	2745731	2747821	-	MELO3C019132	AT2G40850.1 phosphatidylinositol 3- and 4-kinase family protein
CM3.5_scaffold00036	protein_coding_gene	2748592	2749506	-	MELO3C019133	None
CM3.5_scaffold00036	protein_coding_gene	2753078	2753400	+	MELO3C019134	None
CM3.5_scaffold00036	protein_coding_gene	2763869	2784998	-	MELO3C019135	Similar_to_4-alpha-glucanotransferase_(Chlamydia_pneumoniae)_(uniprot_sprot:sp|Q9Z8L2|MALQ_CHLPN)
CM3.5_scaffold00036	protein_coding_gene	2790011	2794692	-	MELO3C019136	AT3G56590.2 hydroxyproline-rich glycoprotein family protein
CM3.5_scaffold00036	protein_coding_gene	2849725	2852486	-	MELO3C019137	AT5G47580.1 unknown protein
CM3.5_scaffold00036	protein_coding_gene	2873227	2873679	-	MELO3C019138	None
CM3.5_scaffold00036	protein_coding_gene	2881865	2887588	+	MELO3C019139	AT3G12390.1 nascent polypeptide associated complex alpha chain protein, putative / alpha-NAC, putative
CM3.5_scaffold00036	protein_coding_gene	2885178	2886011	+	MELO3C019140	Similar_to_Nascent_polypeptide-associated_complex_subunit_alpha-like_protein_(Pinus_taeda_PE=2_SV=1)_(uniprot_sprot:sp|Q9M612|NACA_PINTA)
CM3.5_scaffold00036	protein_coding_gene	2940745	2941306	-	MELO3C019141	None
CM3.5_scaffold00036	protein_coding_gene	2940748	2943605	+	MELO3C019142	AT2G40830.2 RHC1A; protein binding / zinc ion binding
CM3.5_scaffold00036	protein_coding_gene	2952045	2952215	-	MELO3C019143	None
CM3.5_scaffold00036	protein_coding_gene	2954143	2955106	+	MELO3C019144	Similar_to_Acetylglucosaminyltransferase,_putative_(Ricinus_communis)_(uniref90:UniRef90_B9RW58)
CM3.5_scaffold00036	protein_coding_gene	2980699	2985471	+	MELO3C019145	AT5G55940.1 emb2731 (embryo defective 2731)
CM3.5_scaffold00036	protein_coding_gene	2985758	2986489	-	MELO3C019146	AT1G14200.1 zinc finger (C3HC4-type RING finger) family protein
CM3.5_scaffold00036	protein_coding_gene	2992893	2993108	+	MELO3C019147	None
CM3.5_scaffold00036	protein_coding_gene	3008120	3009889	+	MELO3C019148	AT3G56910.1 PSRP5 (PLASTID-SPECIFIC 50S RIBOSOMAL PROTEIN 5)
CM3.5_scaffold00036	protein_coding_gene	3024941	3025500	+	MELO3C019149	AT1G68070.1 zinc finger (C3HC4-type RING finger) family protein
CM3.5_scaffold00036	protein_coding_gene	3034684	3035230	-	MELO3C019150	No hits found
CM3.5_scaffold00036	protein_coding_gene	3066019	3066276	+	MELO3C019151	None
CM3.5_scaffold00036	protein_coding_gene	3094776	3096887	+	MELO3C019152	AT1G56690.1 pentatricopeptide (PPR) repeat-containing protein
CM3.5_scaffold00036	protein_coding_gene	3102131	3102280	-	MELO3C019153	None
CM3.5_scaffold00036	protein_coding_gene	3123514	3123759	+	MELO3C019154	None
CM3.5_scaffold00036	protein_coding_gene	3149071	3162828	+	MELO3C019155	AT3G03610.1 phagocytosis and cell motility protein ELMO1-related
CM3.5_scaffold00036	protein_coding_gene	3164220	3167864	-	MELO3C019156	AT5G17710.2 EMB1241 (embryo defective 1241); adenyl-nucleotide exchange factor/ chaperone binding / protein binding / protein homodimerization
CM3.5_scaffold00036	protein_coding_gene	3185983	3187543	+	MELO3C019157	AT1G08700.1 presenilin family protein
CM3.5_scaffold00036	protein_coding_gene	3231708	3232007	-	MELO3C019158	None
CM3.5_scaffold00036	protein_coding_gene	3232584	3233009	-	MELO3C019159	None
CM3.5_scaffold00036	protein_coding_gene	3279295	3280713	+	MELO3C019160	AT1G08710.1 F-box family protein
CM3.5_scaffold00036	protein_coding_gene	3286453	3288478	+	MELO3C019161	AT5G62470.1 MYB96 (myb domain protein 96); DNA binding / transcription factor
CM3.5_scaffold00036	protein_coding_gene	3294881	3295273	+	MELO3C019162	None
CM3.5_scaffold00036	protein_coding_gene	3317025	3318757	-	MELO3C019163	AT3G54540.1 ATGCN4; transporter
CM3.5_scaffold00036	protein_coding_gene	3319017	3319382	-	MELO3C019164	Similar_to_ABC_transporter_family_protein_(Populus)_(uniref90:UniRef90_B9HK18)
CM3.5_scaffold00036	protein_coding_gene	3327032	3333300	-	MELO3C019165	AT5G17770.1 ATCBR (ARABIDOPSIS THALIANA NADH:CYTOCHROME B5 REDUCTASE 1); cytochrome-b5 reductase
CM3.5_scaffold00036	protein_coding_gene	3409044	3411806	-	MELO3C019166	AT3G56840.1 FAD-dependent oxidoreductase family protein
CM3.5_scaffold00036	protein_coding_gene	3414289	3416398	+	MELO3C019167	AT3G56820.1 unknown protein
CM3.5_scaffold00036	protein_coding_gene	3417644	3418867	+	MELO3C019168	AT5G04200.1 AtMC9 (metacaspase 9); cysteine-type peptidase
CM3.5_scaffold00036	protein_coding_gene	3446613	3447140	+	MELO3C019169	None
CM3.5_scaffold00036	protein_coding_gene	3460323	3460475	-	MELO3C019170	None
CM3.5_scaffold00036	protein_coding_gene	3572086	3573179	+	MELO3C019171	AT4G34135.1 UGT73B2 (UDP-GLUCOSYLTRANSFERASE 73B2); UDP-glucosyltransferase/ UDP-glycosyltransferase/ flavonol 3-O-glucosyltransferase/ quercetin 7-O-glucosyltransferase
CM3.5_scaffold00036	protein_coding_gene	3574486	3575106	+	MELO3C019172	Similar_to_Zeatin_O-xylosyltransferase_(Phaseolus_vulgaris)_(uniprot_sprot:sp|P56725|ZOX_PHAVU)
CM3.5_scaffold00036	protein_coding_gene	3656765	3657058	-	MELO3C019173	None
CM3.5_scaffold00036	protein_coding_gene	3658481	3659215	-	MELO3C019174	None
CM3.5_scaffold00036	protein_coding_gene	3672070	3672707	-	MELO3C019175	None
CM3.5_scaffold00036	protein_coding_gene	3706741	3706899	-	MELO3C019176	None
CM3.5_scaffold00036	protein_coding_gene	3727947	3729842	-	MELO3C019177	AT2G15480.1 UGT73B5 (UDP-glucosyl transferase 73B5); UDP-glucosyltransferase/ UDP-glycosyltransferase/ quercetin 3-O-glucosyltransferase/ transferase, transferring glycosyl groups
CM3.5_scaffold00036	protein_coding_gene	3738400	3738618	+	MELO3C019178	None
CM3.5_scaffold00036	protein_coding_gene	3745884	3752497	-	MELO3C019179	AT3G10330.1 transcription initiation factor IIB-2 / general transcription factor TFIIB-2 (TFIIB2)
CM3.5_scaffold00036	protein_coding_gene	3779454	3779903	+	MELO3C019180	None
CM3.5_scaffold00036	protein_coding_gene	3786205	3787908	-	MELO3C019181	AT3G14730.1 pentatricopeptide (PPR) repeat-containing protein
CM3.5_scaffold00036	protein_coding_gene	3789365	3789527	+	MELO3C019182	No hits found
CM3.5_scaffold00036	protein_coding_gene	3827353	3841236	+	MELO3C019183	AT1G11240.1 unknown protein
CM3.5_scaffold00036	protein_coding_gene	3831792	3832992	+	MELO3C019184	Similar_to_Uncharacterized_mitochondrial_protein_AtMg00860_(Arabidopsis_thaliana)_(uniprot_sprot:sp|P92523|M860_ARATH)
CM3.5_scaffold00036	protein_coding_gene	3836378	3836617	-	MELO3C019185	None
CM3.5_scaffold00036	protein_coding_gene	3844525	3847364	-	MELO3C019186	AT2G15490.1 UGT73B4 (UDP-GLYCOSYLTRANSFERASE 73B4); UDP-glucosyltransferase/ UDP-glycosyltransferase/ quercetin 3-O-glucosyltransferase/ quercetin 7-O-glucosyltransferase/ transferase, transferring glycosyl groups
CM3.5_scaffold00036	protein_coding_gene	3851907	3852311	+	MELO3C019187	None
CM3.5_scaffold00036	protein_coding_gene	4005410	4007706	+	MELO3C019188	AT2G41640.1 transferase, transferring glycosyl groups
CM3.5_scaffold00036	protein_coding_gene	4066581	4068088	+	MELO3C019189	Similar_to_OSJNBb0080H08.12_protein_(Oryza_sativa)_(uniref90:UniRef90_Q7XRP6)
CM3.5_scaffold00036	protein_coding_gene	4107168	4107335	-	MELO3C019190	None
CM3.5_scaffold00036	protein_coding_gene	4125244	4125708	+	MELO3C019191	None
CM3.5_scaffold00036	protein_coding_gene	4133578	4136082	+	MELO3C019192	AT3G57390.2 AGL18; transcription factor
CM3.5_scaffold00036	protein_coding_gene	4147181	4150044	-	MELO3C019193	AT3G30180.1 BR6OX2 (BRASSINOSTEROID-6-OXIDASE 2); monooxygenase/ oxygen binding
CM3.5_scaffold00036	protein_coding_gene	4161826	4162041	-	MELO3C019194	None
CM3.5_scaffold00068	protein_coding_gene	828666	832367	-	MELO3C024536	None
CM3.5_scaffold00068	protein_coding_gene	858367	864224	+	MELO3C024539	None
CM3.5_scaffold00068	protein_coding_gene	879313	881782	-	MELO3C024542	None
CM3.5_scaffold00068	protein_coding_gene	818383	819518	+	MELO3C024534	None
CM3.5_scaffold00068	protein_coding_gene	826634	826954	-	MELO3C024535	None
CM3.5_scaffold00068	protein_coding_gene	836237	841961	-	MELO3C024537	None
CM3.5_scaffold00068	protein_coding_gene	849025	850480	+	MELO3C024538	None
CM3.5_scaffold00068	protein_coding_gene	870057	871103	-	MELO3C024540	None
CM3.5_scaffold00068	protein_coding_gene	875137	875712	-	MELO3C024541	None
CM3.5_scaffold00068	protein_coding_gene	883756	885712	+	MELO3C024543	None
CM3.5_scaffold00068	protein_coding_gene	887202	893049	+	MELO3C024544	None
CM3.5_scaffold00068	protein_coding_gene	927664	930120	-	MELO3C024548	None
CM3.5_scaffold00068	protein_coding_gene	895156	895883	+	MELO3C024545	None
CM3.5_scaffold00068	protein_coding_gene	903441	903680	-	MELO3C024546	None
CM3.5_scaffold00068	protein_coding_gene	923005	923529	+	MELO3C024547	None
CM3.5_scaffold00068	protein_coding_gene	934770	935988	-	MELO3C024549	None
CM3.5_scaffold00068	protein_coding_gene	940484	946577	-	MELO3C024550	None
CM3.5_scaffold00068	protein_coding_gene	946762	948606	+	MELO3C024551	None
CM3.5_scaffold00068	protein_coding_gene	949290	951000	-	MELO3C024552	None
CM3.5_scaffold00068	protein_coding_gene	956671	957472	+	MELO3C024553	None
CM3.5_scaffold00068	protein_coding_gene	959791	964783	-	MELO3C024554	None
CM3.5_scaffold00068	protein_coding_gene	968467	970379	-	MELO3C024555	None
CM3.5_scaffold00068	protein_coding_gene	970536	974391	-	MELO3C024556	None
CM3.5_scaffold00068	protein_coding_gene	975334	976699	-	MELO3C024557	None
CM3.5_scaffold00068	protein_coding_gene	978742	985192	-	MELO3C024558	None
CM3.5_scaffold00068	protein_coding_gene	988032	988613	-	MELO3C024559	None
CM3.5_scaffold00068	protein_coding_gene	991378	993433	+	MELO3C024560	None
CM3.5_scaffold00068	protein_coding_gene	999816	1001275	+	MELO3C024561	None
CM3.5_scaffold00068	protein_coding_gene	1004350	1007222	-	MELO3C024562	None
CM3.5_scaffold00068	protein_coding_gene	1012174	1025443	+	MELO3C024563	None
Supplementary Data S1 B. Scaffolds and protein coding genes within the fefe mapped interval from 3 different maps along with corresponding analogs from other species
